# Supplementary material for: Exploring temporal patterns of bacterial and fungal DNA accumulation on a ventilation system filter for a Singapore university library
Source: PLoS One. 2018 Jul 18;13(7):e0200820. doi: 10.1371/journal.pone.0200820 (PMC6051664; doi:10.1371/journal.pone.0200820)
Supplement: S1 File — (XLSX) [file pone.0200820.s001.xlsx]

## Sheet: Schematic diagram for sampling
		Left	A picture taken from the AHU room with functioning AHU filter. Filter panels are collected during sampling and filter pieces (10 cm2) are immediately cut from the collected panel and transported to the lab for processing. Immediately after one filter panel is collected during sampling, the gap is replaced with a new filter panel, allowing the system to function normally.
		Right	Layout of the filter bank from which 11 samples were collected. The grey boxes represent the 60 cm x 60 cm and 60 cm x 30 cm filter panels which were collected at the end of the sampling weeks.
		Air flow speed measurement:
			The air flow speed/velocity was measured by Velocicalc air velocity meter 9545-A (TSI, Shoreview, MN, USA). The Velocicalc was regularly calibrated by submitting the instrument to the local TSI branch in Singapore. As all filters were attached in rectangular-shaped panels, the measurement was performed according to the company's recommendation for rectangular-shaped flow in an online article titl…
			Briefly, as guided by the article, 49 points (7 points horizontally and vertically) were determined based on a certain ratio of the filter panel size following the log-Tchebycheff method. The instrument was set to log a measurement every second. The probe of the Velocicalc is placed 1 cm away from the filter in operation and a 5-s measurement was made for each of the 49 points. The average value …

## Sheet: Beta diversity analysis
																	*p value obtained from parsimony test

## Sheet: Alpha diversity analysis
		The α diversity (Chao1 and Shannon index) analysis indicates that the outdoor sample had lower species richness than the AHU filter samples for both bacteria and fungi. This outcome is expected: both types of samples (AHU filter and outdoor reference) share some genera and the AHU filter samples had additional influence from the indoor sources.
		The Chao1 index also indicates that there was an especially high diversity of bacteria on the first week before it drops to a relatively constant level from week 2 onwards. One possible reason is a loss of DNA from bacteria that are more prone to sampling-related stresses such as shear induced by air flow and long duration of potentially adverse environmental exposure, including high temperature.
		The fungal community showed no notable change in species richness (Chao1 index) across the 21-week sampling period.
		As Shannon index value is based on both richness and evenness of a microbial assemblage, the sudden surge in the index value from week 10 onwards may be caused by an increase in species evenness, which is driven by the previously discussed change in abundances of several featured genera after the semester started.
